# Supplementary material for: PK-DB: pharmacokinetics database for individualized and stratified computational modeling
Source: Nucleic Acids Res. 2020 Nov 5;49(D1):D1358–64. doi: 10.1093/nar/gkaa990 (PMC7779054; doi:10.1093/nar/gkaa990)
Supplement: gkaa990_Supplemental_Files [file gkaa990_supplemental_files.zip]

Archive with 2 entries (2 files):
- NAR-sup1.png
- NAR-sup2.png
